# Supplementary material for: Immunohistological Expression of SOX-10 in Triple-Negative Breast Cancer: A Descriptive Analysis of 113 Samples
Source: Int J Mol Sci. 2020 Sep 3;21(17):6407. doi: 10.3390/ijms21176407 (PMC7503807; doi:10.3390/ijms21176407)
Supplement: Supplementary file 1 [file ijms-21-06407-s001.zip]

Archive with 1 entries (1 files):
- ijms-897535-supplementary.docx
